# Supplementary material for: Impact of Prophylactic Antibiotic Use in Ornamental Fish Tanks on Microbial Communities and Pathogen Selection in Carriage Water in Hong Kong Retail Shops
Source: Microorganisms. 2024 Jun 12;12(6):1184. doi: 10.3390/microorganisms12061184 (PMC11205468; doi:10.3390/microorganisms12061184)
Supplement: Supplementary file 1 [file microorganisms-12-01184-s001.zip]

Archive with 1 entries (1 files):
- microorganisms-3014223-supplementary.pdf
